# Supplementary material for: Modification of Polyvinyl Chloride Composites for Radiographic Detection of Polyvinyl Chloride Retained Surgical Items
Source: Polymers (Basel). 2023 Jan 23;15(3):587. doi: 10.3390/polym15030587 (PMC9919178; doi:10.3390/polym15030587)
Supplement: Supplementary file 1 [file polymers-15-00587-s001.zip]

Archive with 1 entries (1 files):
- polymers-2131650-supplementary.pdf
